# Supplementary material for: Dietary transition to an Indigenous Greenlandic diet induces instant shifts in gut microbiota composition – a pilot intervention study
Source: Front Microbiomes. 2026 May 21;5:1832705. doi: 10.3389/frmbi.2026.1832705 (PMC13234626; doi:10.3389/frmbi.2026.1832705)
Supplement: Supplementary file 6 [file Table2.xlsx]

## Sheet: Sheet1
Date	Sample	Days from first sample	Diet	Bristol stool scale	Comments
15th April			80g raw seal liver	#6	Start on Greenland diet
			100g minke muscle	#6
			100g seal (50/50)
			50g raw seal liver
			80g minke muscle
			100g seal (50/50)
			200g halibut
16th April			50g raw seal liver	#6	Mild headache
			200g halibut	#6
			200g seal/minke, seal fat
17th April	Omni 05	28 days	30g nikku	#7	No headache but bit shaky & tired
			20g seal liver	#7
			100g salted salmon
			30g cooked seal liver
18th April			200g halibut		Not feeling hungry - didn't eat much today
			180g seal kidney
			100g seal (30% fat)
19th April			60g nikku	#7	BM very dark, first time I've felt hungry in 3 days
			200g halibut	#6
			250g prawns
			300g scallops
20th April			100g reindeer
			200g cod
			50g prawns
			30g prawns
			350g reindeer
			30g seal kidney
			50g seal fat
21st April	Omni 06	32 days	90g prawns	#4	BM very dark
			200g cod
			20g seal kidney
			20g seal liver (raw)
			30g nikku
			150g reindeer
			50g seal fat
			25g iginneq
			300g muskox
22nd April			20g nikku
			450g prawns
			450g salmon (cooked)
			50g sea urchin
23rd April			300g muskox (of which 100g fat)
			100g salmon
			60g nikku
			120g raw lumpfish flesh
			30g lumpfish liver
			400g lumpfish roe (!)
			50g iginneq
24th April	Omni 07	35 days	200g salmon	#6
			50g iginneq
			20g mattak
			80g prawns
			100g lumpfish roe
			80g seal kidney
			200g seaweed (cooked)
			120g muskox
			170g seaweed
25th April			100g salmon	#6
			50g iginneq	#6
			60g iginneq
			120g cod
			30g cod liver
			60g cod roe
			60g ptarmigan
			40g muskox
			40g crowberries
26th April			150g seaweed		1st day kayaking
			80g seal
			40g seal fat
			30g seal liver
			40g prawns
			60g mattak
			Greenland tea
27th April			40g raw seal liver
			30g prawns
			70g iginneq
			200g lumpfish stew (+ 300g liquid)
			80g prawns
			60g mattak
			80g nikku
28th April	Omni 08	39 days	100g prawns	#3
			200g halibut
			150g scallops
29th April			70g mattak	#4
			30g nikku
			50g iginneq
			100g scallops
			200g halibut
			200g lamb
			30g iginneq
			300ml tea
				#7
30th April			130g redfish
			300g muskox (in a stew - + 200ml liquid)
1st May			50g raw seal liver		Felt a little high - only for about 10 mins, too much liver?
			110g seagull egg
			50g raw seal fat
			150g muskox
			40g redfish
			160g halibut
			140g scallops
			70g cooked seal fat
2nd May			100g lumpfish roe		Not much appetite
			90g cooked mussels
			100g seal meat
			100g cooked seal fat
3rd May			250g prawns		Feeling full pretty quickly lately
			100g halibut
			60g cooked seal fat
			80g scallops
			100g seal meat
			90g lumpfish roe
			300ml tea
4th May			40g dried muskox		Still hungry but sooooo tired, no BM for a while now
			40g dried cod
			30g nikku
			250g salted salmon
5th May	Omni 09	46 days	150g lumpfish roe	#2	Felt sluggish and dull - had a snickers to get some energy. But I think it was because I hadn't done a BM in 5 days - I don't know if the snickers triggered the BM but either way, I felt WAY better after it.
			350g reindeer	#6
			350g snowcrab
			80gr prawns
			200ml tea
6th May			300g cooked ammassat
			50g cooked whale fat
			200g snowcrab
			250g reindeer
			80g nikku
			100g dried cod
7th May			300ml tea		Craving sugar
			60g dried muskox
			220g gull egg
			150g halibut
			150g cooked ammassat
			70g dried cod
			30g dried halibut
8th May	Omni 10	49 days	300ml tea	#3
			450g lamb (20% fat)
			210g halibut
			300ml tea
9th May			300ml tea	#1
			400g reindeer
			150g reindeer fat
			130g crowberries
10th May	Omni 11	51 days	200g gull eggs	#2
			130g reindeer	#3
			75g gull egg
			150g gull egg
			150g nikku (whale)
			250g prawns
			180g lamb
			250g muskox
			300ml tea
11th May			220g muskox
			250g scallops
			300ml tea
12th May			180g dried halibut	#2
			200g prawns
			320g cod
			75g gull egg
13th May			40g mattak	#1	Arrived in Nuuk
			90g dried halibut
			60g prawns
			60g muskox		Felt a bit shaky and have been feeling the cold the last few days
			60g crowberries
			100g smoked reindeer
			100g gull eggs
14th May			100g gull egg	#5
			70g muskox	#6
			250g reindeer
			125g seal fat cooked
			150g prawns
			150g snowcrab
			400g reindeer
			80g crowberries
			80g angelica
			200g reindeer tongue
15th May			150g reindeer mince	#5	Inclusion of ammassak in diet
			120g egg
			120g salmon
			100g prawns
			100g whale orsoq
			60g dried halibut
			6 x ammassat
16th May			100g egg	#7
			60g reindeer mince
			100g snow crab
			100g prawns
			60g mattak
			80g iginneq
			80g dried muskox
			400ml fish soup
			400g reindeer soup
			4 x ammassat
17th May			400g lumpfish caviar
			150g reindeer fat
			300g halibut
			150g crowberries
			6 x ammassat
18th May			150g reindeer fat
			300g reindeer muscle
			250g prawns
			120g crowberries
			300ml tea
			6 x ammassat
19th May	Omni 12	60 days	60g mattak	#1
			240g egg	#3
			50g prawns	#5
			150g reindeer
			30g whale nikku
			30g crowberries
			50g salted salmon
			60g egg
			40g prawns
			600ml tea
			7 x ammassat
20th May			90g egg	#3
			300g trout
			500g reindeer stew
			6 x ammassat
21st May	Omni 13	62 days	300g reindeer stew	#2
			370g cod
			6 x ammassat
			65g nikku
22nd May			320g cod	#4
			50g dolphin mattak	#7
			50g minke whale nikku
			100g seal orsoq
			210g havcat
			200g halibut
			600ml tea
			4 x ammassat
23rd May			120g halibut	#6
			120g havcat
			4 x ammassat
			50g mattak
			50g prawns
			60g snow crab
			60g orsoq
			80g cod roe
			180g reindeer
			30g whale orsoq
			5 x ammassat
			25g dried havcat
24th May			400g seal (50% fat)
			200g lumpfish roe
			8 x ammassat
			60g nikku
			300ml tea
25th May	Omni 14	66 days	230g seal (50% fat)	#4
			7 x ammassat
			150g lumpfish roe
			220g havcat
			60g havcat stomach
			30g havcat liver
			20g seal fat
			30g lumpfish roe
				#5
26th May			25g havcat stomach	#5
			85g havcat
			30g reindeer fat
			45g havcat liver
			4 x ammassat
			200g cod
			100g seal
			30g seal fat
			30g reindeer fat
			50g salmon
			300ml tea
27th May			300g minke whale steak	#5
			100g marsvin mattak
			150g walrus stew
			4 x ammassat
			150g reindeer
			4 x ammassat
28th May			50g havcat	#4
			30g havcat stomach	#3
			60g reindeer
			20g seal fat
			150g reindeer
			30g mattak
			2 x ammassat
			150g halibut
			100g reindeer
			50g prawns
			50g mattak
			50g dried cod
			300ml tea
			300g walrus
			300g reindeer
29th May	Omni 15	70 days	250g muskox	#5
			300ml tea
			50g raw seal liver
			200g reindeer
			200g whale (50% fat)
			100g walrus (50% fat)
			80g crowberries
			80g egg
			4 x ammassat
30th May			300ml tea
			150g reindeer
			100g walrus (50% fat)
			200g whale (50% fat)
			100g reindeer fat
			300ml tea
			6 x ammassat
			4 x ammassat
			100g dried cod
31st May			80g dried cod
			100g dried muskox
			120g dried cod
			80g dried muskox
			4 x ammassat
			120g walrus (30% fat)
			120g whale (50% fat)
			120g reindeer
			300ml tea
			3 x ammassat
1st June	Omni 16	73 days	150g walrus	#2
			150g whale
			600ml tea
			40g mattak
			30g dried halibut
			139g muskox
			190g whale & muskox stew
			300ml tea
			2 x ammassat
2nd June			6 x ammassat
			300ml tea
			160g lumpfish roe
			60g mattak
			40g prawns
			70g x egg
			100g seal meat
			100g seal fat
			300ml tea
3rd June			3 x ammassat	#2
			60g dried halbut	#7
			40g nikku
			150g seal meat
			80g seal fat
4th June	Omni 17	76 days	30g prawns	#4
			60g cured salmon
			4 x ammassat
			30g nikku
			150g reindeer meat
			30g reindeer fat
			40g seal fat
5th June			60g egg
			300ml tea
			130g reindeer
			40g mattak
			50g lumpfish roe
			40g prawns
			80g salmon
			40g muskox
			4 x ammassat
			60g halibut
6th June			100g egg	#6
			220g reindeer stew	#7
			60g whale meat, cooked	#7
			30g mattak	#7
			300ml tea
			2 x ammassat
7th June			100g dried cod	#7
			100g dried muskox	#7
			200d cod stew
			200g reindeer stew
			100g mattak
			300ml tea
			2 x ammassat
8th June			80g mattak
			200g walrus (30% fat)
			30g dried narwhal
			60g dried muskox
			3 x ammassat
9th June	Omni 18	81 days	180g egg	#5
			75g scallops
			180g egg
			30g whale meat
			20g whale fat
			3 x ammassat
10th June			250g prawns
			130g egg
			250g whale/walrus stew (30% fat)
			200g havcat
			150g crowberries
			200g havcat liver
			2 x ammassat
11th June			40g havcat liver
			40g egg
			70g reindeer meat
			30g dried cod
			30g mattak
			120g havcat liver
			150g reindeer meat
			120g crowberries
			1 x ammassat
12th June	Omni 19	84 days	100g crowberries	#5
			300ml tea	#4
			60g egg
			4 x ammassat
			150g cooked ammassat
			160g whale (30% fat)
			60g lumpfish roe
			170 egg
			200g lumpfish roe
13th June			300ml tea	#5
			60g egg
			200g whale stew (30% fat)
			40g prawns
			40g mattak
			40g snow crab
			50g nikku
			40g lumpfish roe
			dried cod 40g
			30g seat fat
			4 x ammassat
14th June			70g egg	#3
			50g mattak
			100g reindeer
			300ml tea
			200g reindeer meat
			150g reindeer fat
			100g cod roe
			80g narwhal intestine/mattak
			4 x ammassat
15th June			60g cooked ammassat		Last day with ammassak in the diet
			100g cooked reindeer
			80g walrus
			100g scallops
			300ml tea
			4 x ammassat
16th June			100g dried muskox
			180g muskox stew
			200g prawns
17th June			200g ptarmigan	#5
			200g halibut	#6
			50g narwhal fat
			100g lamb
			150g prawns
18th June	Omni 20	90 days	200g arctic char
			150g smoked char
			100g mattak
			30g dried cod
			40g nikku
19th June			60g scallops
			180g halibut
			300ml tea
			160g seal meat
			120g seal fat
20th June			20g crowberries	#2
			30g dried halibut
			30g iginneq
			150g arctic char
			30g seal fat
			60g cod
			50g mattak
			50g prawns
			50g seal nikku
21st June	Omni 21	93 days	300ml tea	#1
			250g muskox stew	#7
			100g prawns
			20g mattak
			60g mussels
			70g cod roe
			50g dried cod
			60g scallops
			30g seal nikku
22nd June			180g seal meat	#3
			100g seal fat
			150g lamb
			80g mattak
			40g dried cod
23rd June			150g egg
			200g trout
			60g dried cod
			60g dried muskox
24th June			350g whale stew (30% fat)
			200g cod roe
			100g crowberries
25th June			90g cod liver	#4
			60g crowberries
			300g whale stew
26th June	Omni 22	98 days	50g dried cod
			40g dried muskox
			320g whale stew
27th June			350g whale stew
			30g dried muskox
			30g dried cod
28th June			300g whale stew
			100g cod
			40g dried cod
29th June	Omni 23	101 days	70g dried cod	#2
			200g seal (30% fat)
			600ml tea
			40g dried cod
			70g seal fat
30th June			80g lumpfish roe
			30g prawns
			40g mattak
			90g halibut
			20g scallops
			50g cod
			20g dried halilbut
1st July			150g egg	#2
			50g seal fat
			250g seal stew
			50g smoked halibut
			20g nikku
			30g dried halibut
			320g havcat & red fish stew
2nd July			200g beluga meat
			80g beluga mattak cooked
			40g mattak
3rd July	Omni 24	103 days	200g muskox stew	#1
			100g seal fat	#4
			230g havcat
			20g seal fat
4th July			250g beluga
			180g muskox
			50g mattak
			30g seal fat
5th July			350g halibut
			100g beluga
			100g beluga fat
			300ml tea
6th July			300g havcat
			40g seal fat
			300ml tea
7th July	Omni 25	109 days	220g muskox stew	#1	Last day on only Greenland diet
			100g beluga mattak cooked
			100g beluga meat
			20g seal fat
8th July			250g beluga (50% mattak)
			150g sausage
			20g spaghetti (!)
9th July			350g beluga (50% mattak)
			30g seal nikku
			30g dried cod
10th July	Omni 26	112 days	20g cornflakes	#3	Arrived in Upernavik & finished qajaq expedition
			100ml milk	#4
			2 x mars bar
			250g beluga (50% mattak)
			130g narwhal intestine with mattak
			100g narwhal
			30g halibut
			150g fish stew
11th July			120g egg
			200ml coffee!
			1 x mars bar
			100g polar bear
			30g prawns
			50g mattak
			80g cooked ammassat
			60g halibut
			30g rice
			350g fish stew (crab, halibut, prawns, mattak)
			1 x beer!
12th July			70g eggs
			1 x mars bar
			200ml coffee
			200g reindeer stew
			2 x beer
			300g lamb sausage
			80g pickled herring fillet
			100g dark chocolate
